# Supplementary material for: Optimum second call imputation in PPS sampling
Source: PLoS One. 2022 Jan 21;17(1):e0261834. doi: 10.1371/journal.pone.0261834 (PMC8782356; doi:10.1371/journal.pone.0261834)
Supplement: S1 Code — (R) [file pone.0261834.s001.R]

#########################################################################
############################# Package(s) ################################
#########################################################################
library(sampling)
library(MASS)
########################################################################
############################ Hypothetical Population ###################
########################################################################
#dx1=rgamma(1000, 1.5,5.5)
#dx2=rgamma(1000, 1.5,4.5)
N=1000;
#########################################################################
########################### Pps Variable(s) #############################
#########################################################################
dy=2.8+sqrt(1-.2)*dx2+dx1
cor(dx1,dy);cor(dx2,dy)
P=dx2/(sum(dx2))
y=dy/(N*P); x=dx1/(N*P);
cor(y,x)
dataxy=cbind(y,x, P)
DF=data.frame(y,x)
N=nrow(DF);mx=mean(x);my=mean(y);sy=sum (P*((y-my)^2));sx=sum(P*((x-mx))^2)
cxy=cov(x,y)/(mx*my);
rho=(sum(P*((x-mx)*(y-my) )) ) /(sqrt(sy*sx)); sxy=(sum(P*((x-mx)*(y-my) )) )
attach(DF)
##########################################################################
############################ Sample Slection #############################
##########################################################################
H= 500; N=1000; N1=690; R1=180; R2=130; N2= R1+ R2; r1=30; n=40


Ct= 200; co=20; c1=50; c2=3; c3=.5; Vo=12; sq= .4


###########################################################################
########################### Variable(s)####################################
########################################################################### 
y1=dataxy[1:N1,1]
y2=dataxy[(N1+1):N, 1]
x1=dataxy[1:N1,2]
x2=dataxy[(N1+1):N, 2];
P2= dataxy[(N1+1):N,3]
DF2=data.frame(y2,x2,P2)
attach(DF2)
#########################################################################
############################ Discriptive Statistics (N2) #################
#########################################################################
my2=mean(y2);mx2=mean(x2);sy2=sum(P2*((y2-my2)^2));
sx2=sum(P2*((x2-mx2)^2));cx2=sqrt(sx2)/mx2; cy2=sqrt(sy2)/my2;
ctheta=10; rho2=(sum(P2*((x2-mx2)*(y2-my2) )) ) /(sqrt(sy2*sx2));
sxy2=(sum(P2*((x2-mx2)*(y2-my2) )) )
########################################################################
############################ Higher Order Moments ######################
########################################################################
a12=(sum(P2*(y2-my2)^1*(x2-mx2)^2)/(N-1))/(((sy2^(1/2))*((sx2^(2/2)))))
a12
a21=(sum(P2*(y2-my2)^2*(x2-mx2)^1)/(N-1))/(((sy2^(2/2))*((sx2^(1/2)))))
a21
a04=(sum(P2*(y2-my2)^0*(x2-mx2)^4)/(N-1))/(((sy2^(0/2))*((sx2^(4/2)))))
a04
a03=(sum(P2*(y2-my2)^0*(x2-mx2)^3)/(N-1))/(((sy2^(0/2))*((sx2^(3/2)))))
a03
a22=(sum(P2*(y2-my2)^2*(x2-mx2)^2)/(N-1))/(((sy2^(2/2))*((sx2^(2/2)))))
a22
######################
cx=sqrt(sx)/mx;cy=sqrt(sy)/my; 
####################################
beta=(sum(P2*((x2-mx2)*(y2-my2) )) ) /((sx2))
 B=rho2^2*((a22/rho^2)-1)-a12^2
Q=(a12^2*rho2^4*((a22/rho2^2)-1)-2*rho2*a12*a21 )/(B) 
A= 1+cy2^2*(1-Q)
s1=1/A
s2=(my2*cy2*rho2*(a21*a12-rho^3*(a21/rho2^2-1) ))/(mx2*cx2*(-B)*A )
s3=(my2*cy2*rho2*(a12-(a21/rho2^2) ))/(sxy2*(-B)*A )

cy2c=cy2^2+cx2^2-2 *cx2*cy2*rho2
cy2d=cy2*(1-rho2^2)
cy2p=cy2^2*(1-Q)/(1+cy2^2*(1-Q))

W2= N2/N; W1= N1/N
c21=R1*c2+R2*c3
############################################################################
myrm=c();z=c();
mxrc=c();myrc=c();zra=c();
mxrd=c();myrd=c();zrd=c();
mxrp=c();myrp=c();sxrp=c(); zrp=c();
############################################################################
############################## Mean ########################################
############################################################################
km= sqrt(c21*(my*cy^2 + 1/r1*(my2^2*ctheta^2*(1+(N2-1)/ N2 *cy2^2) )  + W2*my2^2*cy2c)  )/ 
    sqrt(N*(co+ W1*c2)*(W2*my2^2*cy2c) )
sr=1/r1*(my2^2*ctheta^2*(1+((N2-1)/ N2) *cy2^2) )   + 1/n*sy2
nm= round((my^2*cy^2+ sr+ W2*(km-1)*my2^2*cy2c^2)/(Vo+(1/N)* sy^2),0)
rm=round(sq*nm,0)
for(i in 1:H){
S1m=DF2[sample(1:N2,   nm,  replace=T),]
Srm=S1m[sample(1:nm, rm, replace=T),]
myrm[i]=mean(Srm$y2);
z[i]=myrm[i]
}
############################################################################
############################## Ratio #######################################
############################################################################
kc= sqrt(c21*(my*cy^2 + 1/r1*(my2^2*ctheta^2*(1+(N2-1)/ N2 *cy2^2) )  + W2*my2^2*cy2c)  )/ 
    sqrt(N*(co+ W1*c2)*(W2*my2^2*cy2c) )
sr=1/r1*(my2^2*ctheta^2*(1+((N2-1)/ N2) *cy2^2) )   + 1/n*sy2
nc= round((my^2*cy^2+ sr+ W2*(kc-1)*my2^2*cy2c^2)/(Vo+(1/N)* sy^2),0)
rc=round(.4*nc,0)
for(i in 1:H){
S1c=DF2[sample(1:N2,   nc,  replace=T),]
Src=S1c[sample(1:nc, rc, replace=T),]
mxrc[i]=mean(Src$x2);myrc[i]=mean(Src$y2);
zra[i]=myrc[i]*mx2/mxrc[i]
}
#############################################################################
############################# Difference ####################################
#############################################################################
kd= sqrt(c21*(my*cy^2 + 1/r1*(my2^2*ctheta^2*(1+(N2-1)/ N2 *cy2^2) )  + W2*my2^2*cy2d)  )/ 
   sqrt(N*(co+ W1*c2)*(W2*my2^2*cy2d) )
sr=1/r1*(my2^2*ctheta^2*(1+((N2-1)/ N2) *cy2^2) )   + 1/n*sy2
nd= round((my^2*cy^2+ sr+ W2*(kd-1)*my2^2*cy2d^2)/(Vo+(1/N)* sy^2),0)
rd=round(sq*nd,0)
for(i in 1:H){
S1d=DF2[sample(1:N2,   nd,  replace=T),]
Srd=S1d[sample(1:nd, rd, replace=T),]
mxrd[i]=mean(Srd$x2);
myrd[i]=mean(Srd$y2);
zrd[i]=myrd[i]+beta*(mx2-mxrd[i]) 
}
#############################################################################
###########################  Proposed #######################################
#############################################################################
kp= sqrt(c21*(my*cy^2 + 1/r1*(my2^2*ctheta^2*(1+(N2-1)/ N2 *cy2^2) )  + W2*my2^2*cy2p)  )/ 
sqrt(N*(co+ W1*c2)*(W2*my2^2*cy2p) )
sr=1/r1*(my2^2*ctheta^2*(1+((N2-1)/ N2) *cy2^2) )   + 1/n*sy2
np= round((my^2*cy^2+ sr+ W2*(kp-1)*my2^2*cy2p^2)/(Vo+(1/N)* sy^2),0)

rp=round(.4*np,0)
for(i in 1:H){
S1p=DF2[sample(1:N2,   np,  replace=T),]
Srp=S1p[sample(1:np, rp, replace=T),]
mxrp[i]=mean(Srp$x2);myrp[i]=mean(Srp$y2);sxrp[i]=(sum(Srp$P2*((Srp$x2-mx2)*(Srp$y2-my2) )) );

zrp[i]=s1*myrp[i]+s2*(mx2-mxrp[i])+s3*(sx2-sxrp[i])
}

msem=(sum((z-my)^(2)))/H
msem;
mse1=(sum((zra-my)^(2)))/H
mse2=(sum((zrd-my)^(2)))/H
mse3=(sum((zrp-my)^(2)))/H
################################################
km; kc; kd; kp
nm; nc; nd; np
rm; rc; rd; rp
round(msem/mse1,2);round(msem/mse2, 2);round(msem/mse3,2);


 	 	 
